# Supplementary material for: Development and Validation of a Novel Hypoxia Score for Predicting Prognosis and Immune Microenvironment in Rectal Cancer
Source: Front Surg. 2022 Apr 25;9:881554. doi: 10.3389/fsurg.2022.881554 (PMC9081503; doi:10.3389/fsurg.2022.881554)
Supplement: Supplementary Table S1 — Training set GSE87211. [file Table_1.XLSX]

## Sheet: Supplementary Table S1
Sample	Time, months	Status, 0 alive, 1 dead	Age, years	Gender, F female, M male	FLT1	ANLN	ANGPTL4	NR3C1	SRPX	Risk_score	Risk_status
GSM2325238	41.92	0	55.6	F	1.55979	-6.56312	4.03932	-2.54732	3.06748	-0.443862	High
GSM2325239	40.27	0	65.6	M	1.09067	-7.06649	3.09922	-2.15122	2.59422	-2.4336	Low
GSM2325240	29.62	0	62.7	M	1.02511	-7.02894	3.3635	-2.5152	3.0315	-2.12402	High
GSM2325241	32.65	0	61.8	M	1.32575	-7.6907	3.40368	-2.48096	2.9473	-2.49492	Low
GSM2325242	31.59	0	52.1	F	1.11399	-7.49437	3.25414	-2.22651	3.13922	-2.21354	High
GSM2325243	34.52	0	59.1	M	1.19082	-7.33079	3.60702	-2.38152	2.84664	-2.06782	High
GSM2325244	32.68	0	70.7	M	1.1097	-7.85939	3.18669	-2.15667	3.10709	-2.61259	Low
GSM2325245	30.31	0	60.7	M	1.25718	-7.70505	2.67738	-2.42406	2.47704	-3.71751	Low
GSM2325246	28.08	0	55	M	1.33078	-7.43091	3.27313	-2.37926	3.03912	-2.16714	High
GSM2325247	27.55	0	53.1	M	1.24423	-7.45494	3.19001	-2.42004	2.82335	-2.61739	Low
GSM2325249	14.93	0	58.6	M	0.955713	-6.58573	2.58164	-2.58722	3.41826	-2.21733	Low
GSM2325250	23.38	0	68.5	M	1.07886	-6.77853	3.59804	-2.26652	2.90403	-1.46412	High
GSM2325251	25.81	0	58.8	M	1.59686	-6.92942	3.42999	-2.59627	3.0075	-1.49134	High
GSM2325252	13.02	0	70.1	M	0.977177	-6.03753	2.55597	-2.24095	2.2914	-2.45393	Low
GSM2325253	34.72	0	77.6	F	1.22205	-7.64519	3.40934	-2.20732	3.08634	-2.13478	High
GSM2325254	18.28	0	68.5	F	1.62352	-6.53038	4.37085	-2.66381	3.56034	0.360519	High
GSM2325255	10.26	1	75.2	M	1.71316	-6.98838	3.85282	-2.56124	3.3693	-0.614331	High
GSM2325256	10.62	0	76.3	M	1.27171	-7.32628	2.95732	-2.37203	3.20723	-2.26205	Low
GSM2325257	8.25	0	38.2	M	1.21089	-6.75652	3.52314	-2.41233	2.99005	-1.44477	High
GSM2325258	5.75	1	61.1	F	1.38049	-7.81177	4.29304	-2.54319	3.15405	-1.52739	High
GSM2325259	23.28	0	69.4	M	1.40117	-7.65923	3.21718	-2.35149	2.95133	-2.44104	Low
GSM2325260	23.8	0	54.2	M	1.37367	-6.71664	3.71322	-2.61264	3.25452	-0.987875	High
GSM2325261	7.33	0	57.4	F	1.30923	-7.53643	3.33386	-2.34179	2.85947	-2.37565	Low
GSM2325262	24.1	0	61.3	M	1.44017	-7.56325	2.96765	-2.49487	3.01885	-2.63144	Low
GSM2325263	22.55	0	47	M	1.45137	-7.60268	3.39959	-2.45723	3.08172	-2.12724	High
GSM2325264	22.22	0	62.7	M	1.21123	-7.58067	3.16156	-2.49055	3.045	-2.65343	Low
GSM2325265	17.98	0	51.3	M	1.28494	-6.63973	3.01611	-2.37	2.97877	-1.72991	High
GSM2325266	6.25	0	73.3	M	1.40624	-7.06288	3.28905	-2.56214	3.76417	-1.16557	High
GSM2325267	13.12	0	47.2	F	1.28788	-6.03137	3.00447	-2.54753	3.35902	-0.927528	High
GSM2325268	16.21	0	72.7	F	1.35476	-7.93352	2.71434	-2.07182	2.38788	-3.54836	Low
GSM2325269	6.38	0	38.8	M	1.13723	-7.00768	3.33565	-2.46316	3.03183	-1.96613	High
GSM2325270	13.02	0	75.5	M	1.29166	-7.73539	3.35448	-2.19299	2.34451	-2.93773	Low
GSM2325271	2.96	0	80	F	1.26335	-7.39012	3.36784	-2.45145	3.05461	-2.15577	High
GSM2325272	13.05	0	60.9	M	1.33148	-8.13075	3.43702	-2.4038	3.51615	-2.2499	Low
GSM2325273	1.74	0	76.3	M	1.35056	-7.35174	2.78524	-2.44912	3.22501	-2.44006	Low
GSM2325274	12.59	0	49.5	F	1.26988	-7.51382	3.86573	-2.32695	2.32812	-2.37705	Low
GSM2325275	11.57	0	49.9	M	1.35015	-7.77107	2.99261	-2.44678	2.5483	-3.32678	Low
GSM2325276	9.83	0	57.6	M	1.26586	-7.36722	4.08129	-2.46637	3.11041	-1.37602	High
GSM2325277	8.28	0	77.3	M	1.10024	-7.3537	2.99258	-2.35476	2.88884	-2.72681	Low
GSM2325278	22.68	0	72.4	M	1.13268	-7.02248	3.62815	-2.52016	2.96413	-1.81768	High
GSM2325279	20.19	0	76.3	M	1.12466	-7.45194	3.3502	-1.95705	2.5561	-2.37803	Low
GSM2325287	29.03	0	74.1	M	1.70144	-7.68507	4.01224	-2.47385	3.12395	-1.3213	High
GSM2325288	1.78	0	48.2	M	1.41541	-7.31847	2.76814	-2.33615	2.68708	-2.784	Low
GSM2325289	0.69	0	56.3	F	1.54107	-8.08253	2.77204	-2.51448	2.72654	-3.55737	Low
GSM2325290	151.17	0	61.9	M	1.21786	-7.59216	3.40224	-2.39762	2.96679	-2.40288	Low
GSM2325291	91	0	65.4	M	1.46459	-8.02748	3.91058	-2.39946	2.88066	-2.1711	High
GSM2325292	144.3	0	49.2	M	1.23601	-8.37132	3.4313	-2.36524	2.2559	-3.81334	Low
GSM2325293	112.01	0	63.7	M	1.31627	-7.27529	3.30986	-2.07587	2.36788	-2.35715	Low
GSM2325294	111.25	0	58.6	F	1.04301	-7.70219	3.07173	-2.01841	2.65472	-2.95114	Low
GSM2325295	100.04	0	66.4	M	1.25175	-8.55766	3.26481	-2.21363	2.59323	-3.6615	Low
GSM2325296	3.16	0	62.1	M	1.39291	-7.46065	4.47823	-2.59068	3.17631	-1.00388	High
GSM2325297	70.72	1	57.4	M	0.944179	-7.19087	3.47209	-2.17492	2.68087	-2.26865	Low
GSM2325298	112.24	0	48.4	F	1.27362	-7.58458	3.72364	-2.29336	2.73874	-2.14194	High
GSM2325299	79.53	0	71.2	M	1.12311	-8.7108	3.55984	-2.23603	2.64156	-3.62232	Low
GSM2325300	109.84	0	71.2	F	1.36452	-7.72487	3.43088	-2.44594	3.00122	-2.3742	Low
GSM2325301	110.17	1	52.7	M	1.25735	-6.97869	3.15571	-2.37695	2.8567	-2.08588	High
GSM2325302	45.73	0	70.3	M	1.72831	-6.77185	4.31868	-2.40262	3.0105	-0.116988	High
GSM2325303	114.35	0	54	F	1.24655	-7.43752	3.00879	-2.28465	2.42501	-3.04181	Low
GSM2325304	84.36	1	53.7	M	1.44731	-6.61825	3.47011	-2.48814	3.13378	-1.05519	High
GSM2325305	86.79	0	60	M	1.37521	-7.99992	3.76721	-2.34301	2.87811	-2.32239	Low
GSM2325306	93.96	0	68.2	M	1.22498	-6.52895	3.26251	-2.37897	2.63435	-1.78607	High
GSM2325307	51.52	1	65.7	M	1.55658	-7.76446	3.26676	-2.38703	2.67994	-2.64821	Low
GSM2325308	88.27	0	79.7	M	1.27362	-7.6364	3.32031	-2.27019	2.66918	-2.64348	Low
GSM2325309	82.98	0	81.4	F	1.36089	-8.35817	3.56975	-2.45168	2.78004	-3.09918	Low
GSM2325310	71.31	0	66.3	M	0.954066	-7.33222	3.55827	-2.2293	3.08109	-1.96809	High
GSM2325311	61.25	0	59.3	M	0.951721	-7.03825	3.1801	-2.10095	2.59696	-2.41042	Low
GSM2325312	83.97	0	57.4	M	1.37988	-7.50263	3.45694	-2.34942	2.72099	-2.29425	Low
GSM2325313	39.25	0	81.5	M	1.21267	-6.5647	3.40873	-2.28045	2.51235	-1.71141	High
GSM2325314	34.39	0	62.3	M	1.46723	-6.71334	3.16779	-2.47176	2.80563	-1.74443	High
GSM2325315	88.83	0	63.7	F	1.25329	-7.37338	3.6069	-2.45767	3.12365	-1.84721	High
GSM2325316	79.63	0	66.8	F	1.13942	-7.40627	3.37024	-2.38643	2.91964	-2.36339	Low
GSM2325317	82.82	0	71.5	F	1.38664	-7.62558	3.49194	-2.3099	3.13497	-1.92193	High
GSM2325318	77.85	0	76.8	M	1.2122	-7.46816	3.14059	-2.38234	2.60706	-2.89065	Low
GSM2325319	75.48	0	76.5	F	1.30083	-7.19027	2.67042	-2.29846	2.64921	-2.86827	Low
GSM2325320	96.03	0	58.3	F	1.33718	-7.21197	3.47036	-2.43052	3.29627	-1.53867	High
GSM2325321	98.7	0	76.7	M	1.32584	-7.15519	3.53257	-2.47685	3.00003	-1.7736	High
GSM2325322	79.5	1	62.6	F	1.28435	-7.52502	3.70941	-2.31124	2.88199	-1.9605	High
GSM2325323	76.87	0	51.2	M	1.15474	-7.94096	3.01004	-2.40233	2.89564	-3.28287	Low
GSM2325324	29.82	0	67.8	F	1.41022	-7.99849	3.1849	-2.35977	2.66219	-3.10096	Low
GSM2325325	90.02	0	63.4	M	1.39686	-7.27183	3.84502	-2.61639	3.32992	-1.31642	High
GSM2325326	71.61	0	76.3	F	1.35174	-7.53989	3.60296	-2.31843	2.71581	-2.1878	High
GSM2325327	94.26	0	41.8	F	1.52058	-7.38464	4.05399	-2.50604	2.92149	-1.39463	High
GSM2325328	91.63	0	58.1	M	1.15071	-7.05462	3.2846	-2.21426	2.641	-2.19257	High
GSM2325329	60.79	0	65.8	M	1.09045	-7.76002	3.42392	-2.32681	2.38137	-3.19109	Low
GSM2325330	63.52	0	59.5	F	1.42158	-7.25568	4.55172	-2.8022	3.49415	-0.590441	High
GSM2325331	33.6	1	53.7	M	1.04493	-7.57226	3.17537	-2.47798	3.29242	-2.53752	Low
GSM2325332	87.35	0	56.9	M	1.10127	-7.74718	2.91298	-2.19843	2.31699	-3.61437	Low
GSM2325333	109.32	0	60.7	M	1.08726	-7.52254	3.40863	-2.46763	2.71396	-2.7803	Low
GSM2325334	73.48	1	64.1	F	1.10892	-6.6724	4.35285	-2.36373	3.09877	-0.475601	High
GSM2325335	25.51	1	55.5	M	1.39255	-7.75514	3.89594	-2.44129	2.6484	-2.25953	Low
GSM2325336	105.14	0	50	M	1.2077	-7.89214	3.69497	-2.2745	3.15934	-2.10464	High
GSM2325337	91.53	1	35.7	M	1.41131	-7.99541	3.17355	-2.33163	2.93968	-2.80249	Low
GSM2325338	91.13	0	77.8	M	1.2725	-6.97118	3.55146	-2.46453	2.97855	-1.6332	High
GSM2325339	79.79	0	65.1	M	1.39036	-8.12377	3.25816	-2.24412	2.54893	-3.17044	Low
GSM2325340	24.39	1	74.6	F	1.20156	-7.35963	3.58513	-2.11453	3.11574	-1.57174	High
GSM2325341	100.7	0	63	M	1.31225	-7.5815	3.43127	-2.35732	2.73168	-2.46362	Low
GSM2325342	85.84	0	73.3	M	1.31318	-8.12302	3.87261	-2.32065	2.90884	-2.34903	Low
GSM2325343	75.72	0	73.3	M	1.60223	-7.46395	3.73486	-2.34753	3.00695	-1.46745	High
GSM2325344	78.84	0	54.8	M	1.37409	-7.64076	4.06332	-2.40558	2.84091	-1.76801	High
GSM2325345	2.4	0	61.5	M	1.34458	-7.62543	3.51317	-2.36887	2.97526	-2.1613	High
GSM2325346	29.46	1	63.2	F	1.30015	-7.48326	3.79608	-2.29332	2.70568	-1.97467	High
GSM2325347	23.05	0	63.9	M	1.2665	-9.06703	3.24023	-2.41897	2.56782	-4.41145	Low
GSM2325348	20.32	1	75.5	M	1.4719	-6.78116	2.87497	-2.49085	2.53184	-2.39329	Low
GSM2325349	95.74	0	68.3	F	1.46432	-7.29286	3.41062	-2.55916	3.14085	-1.83624	High
GSM2325350	36.33	0	51.1	F	1.30097	-8.39648	3.02126	-2.21394	2.52304	-3.76515	Low
GSM2325351	96.13	0	46.3	F	1.37855	-7.80434	4.31961	-2.5275	2.3336	-2.30009	Low
GSM2325352	73.38	0	59.4	F	1.31031	-7.5323	4.27587	-2.47555	3.12384	-1.29783	High
GSM2325353	45.57	0	70.9	F	0.868231	-6.651	2.72738	-1.91537	2.32354	-2.64722	Low
GSM2325354	64.87	0	59.8	M	1.3134	-8.27323	3.2059	-2.20328	2.91605	-3.04116	Low
GSM2325355	44.61	0	81.1	M	1.00439	-7.97708	2.62924	-2.27758	2.81225	-3.80879	Low
GSM2325356	70.19	0	73	F	0.668951	-6.58611	3.33549	-2.17291	2.21959	-2.53498	Low
GSM2325357	71.74	0	70.9	M	1.27964	-6.96547	3.36807	-2.51935	2.92297	-1.91415	High
GSM2325358	49.91	1	63.8	M	1.69394	-6.79918	2.95997	-2.5399	3.24406	-1.44112	High
GSM2325359	63.42	0	63.7	M	1.32795	-7.86149	2.99428	-2.33029	3.08889	-2.78066	Low
GSM2325360	91.43	0	72.3	M	1.52165	-7.52449	3.83994	-2.58787	3.53826	-1.21251	High
GSM2325361	8.81	1	51.9	M	1.64877	-7.48356	4.03024	-2.67496	3.29801	-1.1815	High
GSM2325362	63.72	0	69.6	F	1.41725	-7.90513	3.87779	-2.57989	2.98091	-2.20907	High
GSM2325363	60.53	0	65.1	F	1.30911	-8.27698	2.45988	-2.19232	2.52729	-4.17302	Low
GSM2325364	73.84	0	60.2	M	1.25342	-7.89011	3.59695	-2.43263	2.9027	-2.56967	Low
GSM2325365	65.72	0	56.3	F	1.57267	-7.95868	3.79374	-2.59866	2.85703	-2.33389	Low
GSM2325366	60.46	0	66.2	M	1.07993	-7.76926	3.36382	-2.39634	2.42922	-3.29263	Low
GSM2325367	72.43	0	79.9	M	1.29358	-7.56122	3.55872	-2.26	2.31403	-2.65488	Low
GSM2325368	68.48	0	67.5	M	1.17208	-7.05237	2.3612	-2.4206	2.97644	-2.96325	Low
GSM2325369	63.09	0	60.6	M	1.3011	-8.05707	3.1566	-2.28737	2.52115	-3.36558	Low
GSM2325370	71.24	0	51.8	F	1.31308	-7.57646	3.1038	-2.40736	2.30908	-3.25787	Low
GSM2325371	3.32	1	57.5	M	1.32356	-6.7394	4.67968	-2.79087	3.26118	-0.265847	High
GSM2325372	72.43	0	54.8	M	1.06179	-7.05875	3.07618	-2.06507	2.65554	-2.33033	Low
GSM2325373	61.41	0	73.7	F	1.53433	-7.21437	4.00543	-2.54634	3.13016	-1.09079	High
GSM2325374	42.97	1	73.9	F	1.18326	-6.50221	3.8189	-2.25047	2.81395	-0.936564	High
GSM2325375	42.54	0	50.5	F	0.829782	-7.36151	4.42772	-2.13458	2.70339	-1.53521	High
GSM2325376	82.88	0	77	F	1.36946	-7.13168	3.5522	-2.42658	2.38415	-2.25245	Low
GSM2325377	71.8	0	41.8	F	1.27345	-7.37405	4.09449	-2.57666	2.9581	-1.62467	High
GSM2325378	63.48	0	73.1	M	0.934334	-7.87088	3.69778	-2.37226	2.23693	-3.3741	Low
GSM2325379	78.71	0	67	M	1.45976	-7.73794	2.53267	-2.25154	2.22081	-3.77624	Low
GSM2325380	73.38	0	61.9	M	1.0541	-7.67328	3.05962	-2.2064	3.22257	-2.54339	Low
GSM2325381	77.59	0	42	M	1.27987	-6.34577	2.60981	-2.69594	2.60055	-2.55148	Low
GSM2325382	40.67	0	68.7	M	1.59409	-7.13521	3.46931	-2.4346	2.84161	-1.6648	High
GSM2325383	35.8	1	59.4	F	1.52626	-7.64774	4.61562	-2.76914	3.91874	-0.356256	High
GSM2325384	64.5	0	78.8	F	1.42729	-7.2846	3.84115	-2.36159	2.82386	-1.55389	High
GSM2325385	72.56	0	57.3	M	1.56486	-7.48513	3.37491	-2.50994	2.85629	-2.19901	High
GSM2325386	74.33	0	63.7	F	1.16034	-8.29426	2.8081	-2.20407	2.82072	-3.70917	Low
GSM2325387	40.83	1	60.7	M	1.33568	-7.21535	3.8003	-2.33152	3.06593	-1.34496	High
GSM2325388	72.1	0	62.5	M	1.03658	-6.8441	3.2035	-2.14999	2.55114	-2.20286	High
GSM2325389	69.04	0	51.7	F	1.18377	-6.90396	3.59385	-2.31344	2.98029	-1.45949	High
GSM2325390	70.09	0	56.5	F	1.53629	-6.42425	3.47394	-2.81281	3.73088	-0.495935	High
GSM2325391	2.2	0	74.9	M	1.08684	-6.82735	3.82603	-2.21396	3.1126	-1.01584	High
GSM2325392	71.54	0	61.5	M	1.3472	-7.37998	3.31692	-2.37255	2.972	-2.11642	High
GSM2325393	67.76	0	69.9	M	1.39361	-7.39358	4.14068	-2.51275	2.73515	-1.63688	High
GSM2325394	72.03	0	63.6	F	1.26871	-7.83198	3.42043	-2.32739	3.03864	-2.43159	Low
GSM2325395	27.12	1	59	F	1.42067	-5.63511	3.18742	-2.52911	3.2117	-0.344424	High
GSM2325396	59.8	0	53.1	F	1.27725	-7.82732	3.51854	-2.29625	2.71163	-2.61616	Low
GSM2325397	37.02	0	65.3	M	1.29026	-6.14846	3.1449	-2.6105	3.29838	-1.02542	High
GSM2325398	29.36	0	70.6	M	0.853506	-6.22447	3.23978	-1.98241	3.18186	-0.931726	High
GSM2325399	50.14	0	46.2	M	1.07248	-8.31987	3.38047	-2.40001	3.12813	-3.1388	Low
GSM2325400	16.73	0	63.9	M	1.43474	-7.5824	2.95767	-2.49498	2.64037	-3.04458	Low
GSM2325401	7.1	0	47.5	M	1.32018	-7.18921	3.08461	-2.44376	2.89213	-2.33606	Low
GSM2325402	7.73	0	77.7	M	1.4235	-7.66464	3.55377	-2.45464	2.92962	-2.21238	High
GSM2325404	11.9	0	52.4	M	1.06136	-7.71736	3.48414	-2.48102	3.52698	-2.1259	High
GSM2325406	5.85	0	69	M	1.22228	-7.52013	3.50725	-2.53552	3.27745	-2.04868	High
GSM2325409	5.39	0	65.2	M	1.32732	-7.43151	2.982	-2.44189	2.87005	-2.69404	Low
GSM2325411	110.96	0	60.3	M	1.37502	-8.20676	3.49786	-2.36784	3.01364	-2.68808	Low
GSM2325412	152.48	0	70.9	F	1.44247	-7.8304	3.44338	-2.39747	2.80197	-2.54004	Low
GSM2325413	126.74	0	56.3	M	1.38852	-7.25268	3.17457	-2.4004	2.72753	-2.36246	Low
GSM2325414	143.41	0	53.7	M	1.22917	-8.12384	3.6247	-2.44925	2.90045	-2.81878	Low
GSM2325415	96.66	0	55.8	M	1.12949	-7.65074	3.01688	-2.47651	2.9493	-3.03159	Low
GSM2325416	57.93	1	61.6	F	0.582715	-5.84886	3.13151	-2.55694	2.97359	-1.71798	High
GSM2325417	21.44	1	59.3	M	1.51673	-6.69013	3.18013	-2.38129	2.57311	-1.80145	High
GSM2325418	85.64	1	62.5	M	1.4404	-6.71424	3.21041	-2.41038	2.52589	-1.94792	High
GSM2325419	103.1	0	68.5	M	1.01734	-7.17847	3.11812	-2.13439	2.97056	-2.20686	High
GSM2325420	143.54	0	62.6	M	1.17071	-7.65623	3.42075	-2.33768	3.34105	-2.0614	High
GSM2325421	73.94	1	60.3	M	1.32987	-7.08827	3.35087	-2.23716	2.52297	-2.12172	High
GSM2325422	120.26	0	72	M	1.3577	-7.47312	3.32494	-2.08006	2.50684	-2.36369	Low
GSM2325423	89.92	0	70.9	M	1.18966	-7.58653	3.03395	-2.31868	2.88691	-2.79468	Low
GSM2325424	84.13	0	67.5	F	1.45331	-6.88368	3.62099	-2.54491	3.2624	-1.09189	High
GSM2325425	40.24	1	70.5	M	1.27831	-7.33244	3.33661	-2.29967	2.90122	-2.11597	High
GSM2325426	115.1	0	61.5	M	1.29789	-5.55842	1.97001	-2.20933	2.1987	-2.30115	Low
GSM2325427	77.23	1	53.8	M	1.37255	-7.02661	4.0661	-2.51673	2.75915	-1.34553	High
GSM2325428	14.37	1	36.2	F	1.53925	-7.99616	3.8494	-2.56492	3.01423	-2.1582	High
GSM2325429	86.5	0	58.6	M	1.62857	-6.73444	4.32827	-2.68642	2.92992	-0.534106	High
GSM2325430	97.28	0	53.8	M	1.30987	-7.81643	4.25567	-2.57697	3.29401	-1.53385	High
GSM2325431	73.22	0	61.3	M	1.41634	-7.86059	3.59887	-2.45288	2.53509	-2.76316	Low
GSM2325432	66.74	0	54.9	M	1.47279	-5.2266	3.29848	-2.59749	2.74839	-0.304434	High
GSM2325433	69.34	0	63.6	M	1.37276	-7.95868	3.70858	-2.22811	2.77028	-2.33517	Low
GSM2325434	86.1	0	61.9	M	1.21349	-7.33289	3.09817	-2.34355	2.56886	-2.79593	Low
GSM2325435	61.32	0	41.7	M	0.976459	-7.74718	3.02682	-1.95596	2.56753	-3.13234	Low
GSM2325436	40.73	0	68.1	M	1.05889	-7.29602	3.16287	-2.30015	2.89194	-2.48246	Low
GSM2325437	3.48	0	67.1	F	1.6497	-7.9167	4.60884	-2.17981	2.48532	-1.35264	High
GSM2325438	72.23	0	72	M	1.18144	-5.25206	3.02151	-2.40135	2.94782	-0.502636	High
GSM2325439	70.09	0	66.8	M	0.81324	-7.45547	2.15226	-2.13052	2.79835	-3.82214	Low
GSM2325440	71.77	0	69.4	F	1.59262	-7.56865	3.43546	-2.47968	3.09292	-1.92734	High
