# Supplementary material for: Development and Validation of a Novel Hypoxia Score for Predicting Prognosis and Immune Microenvironment in Rectal Cancer
Source: Front Surg. 2022 Apr 25;9:881554. doi: 10.3389/fsurg.2022.881554 (PMC9081503; doi:10.3389/fsurg.2022.881554)
Supplement: Supplementary Table S2 — Validation set TCGA. [file Table_2.XLSX]

## Sheet: Supplementary Table S2
Sample	Time, months	Status, 0 alive, 1 dead	Age, years	Gender, F female, M male	FLT1	ANLN	ANGPTL4	NR3C1	SRPX	Risk_score	Risk_status
TCGA-AF-2687-01	1427	0	57	male	2.31247	-9.0019	3.27255	-2.26219	3.71178	-1.96728	High
TCGA-AF-2690-01	524	1	77	female	2.37547	-7.91489	3.34848	-2.37573	4.05236	-0.514307	High
TCGA-AF-2691-01	1309	0	48	female	1.80233	-6.43654	1.94599	-1.66439	2.45683	-1.89577	High
TCGA-AF-2692-01	412	0	54	female	1.89165	-7.88459	2.65156	-1.66561	1.98117	-3.02582	Low
TCGA-AF-2693-01	1155	0	75	male	2.26402	-8.40106	2.5179	-2.11359	2.54963	-3.18309	Low
TCGA-AF-3400-01	1049	0	54	male	2.20441	-7.23366	3.49966	-2.0976	3.11439	-0.512805	High
TCGA-AF-3911-01	1148	0	48	male	2.21607	-9.30907	2.57505	-2.0018	3.02116	-3.4986	Low
TCGA-AF-3913-01	316	1	60	male	1.83731	-7.59903	2.38457	-1.52474	2.16622	-2.73566	High
TCGA-AF-4110-01	912	0	77	male	2.14288	-8.03283	2.94943	-2.16583	2.95414	-2.15222	High
TCGA-AF-5654-01	512	1	73	female	2.14529	-8.71266	2.29522	-1.55621	2.26655	-3.56181	Low
TCGA-AF-6136-01	741	0	72	female	2.19592	-8.09998	2.0854	-1.7532	2.54513	-3.02673	Low
TCGA-AF-6655-01	609	0	66	male	2.21755	-8.59985	2.32598	-1.91254	2.86272	-3.10615	Low
TCGA-AF-6672-01	748	0	43	male	2.06151	-7.7128	2.10981	-1.75955	2.58435	-2.71668	High
TCGA-AF-A56K-01	2635	0	56	male	2.42965	-8.51991	3.09482	-2.09731	2.73992	-2.35282	High
TCGA-AF-A56L-01	2007	0	48	female	2.06396	-8.51154	2.19231	-1.80984	2.82928	-3.23583	Low
TCGA-AF-A56N-01	360	0	47	female	2.35629	-9.09309	2.73833	-1.92988	2.48286	-3.44549	Low
TCGA-AG-3574-01	1096	1	89	female	1.98557	-7.03309	1.9659	-1.51281	2.37637	-2.21806	High
TCGA-AG-3575-01	365	0	51	male	1.68162	-8.18388	3.21569	-1.94091	2.93706	-2.29041	High
TCGA-AG-3578-01	974	0	76	female	1.85652	-7.68433	2.47902	-1.57986	1.94063	-2.98802	Low
TCGA-AG-3580-01	244	0	67	male	1.88166	-7.50324	1.70127	-1.48962	2.19313	-3.2168	Low
TCGA-AG-3581-01	215	0	63	male	1.73329	-7.21297	2.14636	-1.64927	2.26655	-2.71604	High
TCGA-AG-3582-01	1096	1	75	male	2.00054	-7.56836	2.44812	-1.54364	2.09761	-2.56574	High
TCGA-AG-3583-01	610	1	66	male	1.88166	-7.00646	2.1002	-1.45483	2.08704	-2.39239	High
TCGA-AG-3584-01	730	1	60	male	1.86536	-7.88009	2.58193	-1.60481	2.69407	-2.34354	High
TCGA-AG-3586-01	31	0	72	female	1.73841	-7.06389	2.18831	-1.48742	2.11813	-2.50646	High
TCGA-AG-3587-01	1400	0	65	male	1.78713	-7.38159	2.03792	-1.43971	2.18431	-2.81194	High
TCGA-AG-3591-01	1035	0	66	female	1.927	-8.47783	1.83106	-1.77782	3.00803	-3.48956	Low
TCGA-AG-3592-01	1035	0	68	male	2.33091	-9.78975	2.68142	-2.04031	2.53139	-4.28634	Low
TCGA-AG-3593-01	1035	0	72	female	1.97779	-7.77009	2.05963	-1.68915	2.01884	-3.40298	Low
TCGA-AG-3594-01	61	1	77	male	1.81206	-7.81496	2.30777	-1.59259	2.21034	-3.07739	Low
TCGA-AG-3598-01	1522	0	69	male	1.71078	-7.44749	1.93223	-1.48298	1.5115	-3.77596	Low
TCGA-AG-3599-01	366	0	70	male	1.79482	-7.27258	2.66886	-1.53245	2.27411	-2.06723	High
TCGA-AG-3600-01	184	0	62	male	1.74544	-7.9236	1.92518	-1.57495	1.86537	-3.96255	Low
TCGA-AG-3605-01	30	0	85	female	1.73017	-7.60486	2.40757	-1.29293	2.40062	-2.35943	High
TCGA-AG-3608-01	485	0	79	female	1.66398	-7.38516	2.0649	-1.51883	2.00658	-3.16853	Low
TCGA-AG-3609-01	608	0	65	female	1.91071	-6.93327	2.54459	-1.78034	2.41235	-1.84596	High
TCGA-AG-3611-01	424	0	72	male	1.39113	-6.54498	1.79487	-1.32479	1.64905	-3.03472	Low
TCGA-AG-3612-01	608	0	55	female	1.84813	-7.78908	2.34349	-1.58788	2.38863	-2.79671	High
TCGA-AG-3725-01	638	0	90	female	2.17018	-8.59985	2.40507	-1.68802	2.11813	-3.59449	Low
TCGA-AG-3726-01	243	0	63	female	1.56886	-5.53915	1.98499	-1.10758	2.66958	-0.423298	High
TCGA-AG-3727-01	30	0	78	female	1.44082	-5.59636	2.21177	-0.996407	2.31739	-0.62278	High
TCGA-AG-3728-01	912	0	73	male	1.6133	-5.85413	1.91077	-1.46451	2.57159	-1.22297	High
TCGA-AG-3731-01	1126	0	65	male	2.60572	-9.02908	2.7632	-2.26219	3.30031	-2.62204	High
TCGA-AG-3732-01	1003	0	78	female	2.2148	-8.58504	2.13299	-2.24269	2.87747	-3.60247	Low
TCGA-AG-3742-01	30	0	85	female	2.32798	-8.54749	2.20408	-1.89644	2.38254	-3.52932	Low
TCGA-AG-3878-01	30	0	64	male	1.61937	-6.61249	2.22677	-1.64274	3.95208	-0.45701	High
TCGA-AG-3881-01	579	0	83	female	1.71189	-6.03364	3.10207	-1.41552	2.9081	0.272902	High
TCGA-AG-3882-01	608	0	66	female	1.48587	-5.22307	1.52001	-1.37991	1.83201	-1.76509	High
TCGA-AG-3883-01	31	0	69	male	1.53714	-5.39259	2.33773	-1.46688	2.40652	-0.578085	High
TCGA-AG-3885-01	546	0	71	female	1.47401	-6.27708	2.1002	-1.40411	2.05403	-2.05294	High
TCGA-AG-3887-01	1124	0	68	male	1.70175	-7.19612	1.99118	-1.49397	2.33779	-2.65938	High
TCGA-AG-3890-01	518	0	62	male	1.73432	-6.7009	2.00927	-1.65943	1.69547	-2.92127	High
TCGA-AG-3892-01	396	0	57	female	1.62679	-7.32657	2.37665	-1.57986	1.75831	-3.1447	Low
TCGA-AG-3893-01	1065	0	74	male	1.80965	-7.44299	2.02667	-1.60927	2.30335	-2.91258	High
TCGA-AG-3894-01	426	0	65	male	1.64937	-6.98261	1.88052	-1.47847	1.88129	-3.04989	Low
TCGA-AG-3896-01	31	0	85	female	1.78799	-7.52538	2.03792	-1.62507	2.2018	-3.12274	Low
TCGA-AG-3898-01	1461	0	61	male	1.82148	-8.31036	1.5026	-1.62084	2.13789	-4.46923	Low
TCGA-AG-3901-01	761	0	67	female	1.89288	-7.33904	2.84825	-1.89529	2.62866	-1.86455	High
TCGA-AG-3902-01	974	0	61	male	2.06186	-8.41905	2.62121	-2.08958	2.75842	-3.06714	Low
TCGA-AG-3909-01	608	0	69	female	1.71847	-6.77432	1.87263	-1.52082	2.24318	-2.46085	High
TCGA-AG-3999-01	853	0	61	female	1.62679	-6.93866	2.21933	-1.48962	2.30335	-2.27881	High
TCGA-AG-4001-01	1096	0	74	female	2.04783	-7.6126	2.32299	-1.78118	2.63251	-2.39044	High
TCGA-AG-4005-01	427	0	64	male	1.84528	-7.22818	2.36037	-1.59259	2.11813	-2.497	High
TCGA-AG-4007-01	31	0	87	male	1.91013	-7.14099	2.32598	-1.50038	2.16622	-2.23905	High
TCGA-AG-4008-01	518	0	63	male	1.94712	-7.32281	2.14636	-1.77613	2.5968	-2.40865	High
TCGA-AG-4021-01	121	1	84	female	2.58496	-9.68331	3.20254	-2.08716	3.13424	-2.84872	High
TCGA-AG-4022-01	1400	0	59	female	2.18131	-8.24252	2.32299	-2.17116	3.00422	-2.90516	High
TCGA-AG-A002-01	638	0	35	male	2.05003	-7.18903	1.75559	-1.66068	1.968	-3.07608	Low
TCGA-AG-A008-01	424	0	50	female	1.8351	-7.52955	2.4999	-1.27565	1.81452	-2.65569	High
TCGA-AG-A00C-01	183	0	49	female	1.70175	-6.95115	1.99118	-1.1227	1.71725	-2.66366	High
TCGA-AG-A00H-01	790	0	75	male	1.80885	-7.26994	2.50799	-1.56827	2.28893	-2.23244	High
TCGA-AG-A00Y-01	700	0	68	male	1.66913	-7.43735	1.89589	-1.28442	1.59821	-3.55854	Low
TCGA-AG-A011-01	1126	0	80	male	1.78012	-6.71643	2.30777	-1.5766	1.91179	-2.29335	High
TCGA-AG-A014-01	485	0	86	male	1.63115	-7.33283	1.71266	-1.24773	1.5115	-3.72524	Low
TCGA-AG-A015-01	1096	0	64	female	1.62825	-7.43508	2.41987	-1.31713	1.75831	-2.94578	High
TCGA-AG-A016-01	276	0	55	male	1.76653	-7.3076	1.70127	-1.15084	1.36839	-3.62225	Low
TCGA-AG-A01J-01	31	0	59	female	1.53119	-7.04128	2.27903	-1.41552	2.37013	-2.27645	High
TCGA-AG-A01N-01	943	0	68	female	1.77204	-7.74311	2.33482	-1.39225	2.81037	-2.21813	High
TCGA-AG-A020-01	31	0	57	female	1.70967	-8.42726	2.24839	-1.17659	2.07626	-3.56952	Low
TCGA-AG-A023-01	1581	1	62	female	2.17507	-6.8567	2.20019	-1.63741	2.23516	-1.8837	High
TCGA-AG-A025-01	1520	0	62	female	2.09101	-7.25932	2.15935	-1.47157	2.31042	-2.17011	High
TCGA-AG-A026-01	59	1	66	male	1.88732	-7.69063	2.4247	-1.46451	2.87989	-1.96322	High
TCGA-AG-A02G-01	1185	1	66	male	1.6561	-7.18045	1.80418	-1.23273	2.54513	-2.40777	High
TCGA-AG-A02N-01	1885	0	67	male	1.6704	-7.21297	2.12386	-1.33592	1.40792	-3.34671	Low
TCGA-AG-A02X-01	1247	0	77	male	1.58942	-7.3804	1.71266	-1.15084	1.64905	-3.58011	Low
TCGA-AG-A032-01	1157	0	68	male	1.84528	-7.07502	1.90339	-1.48742	2.24318	-2.57059	High
TCGA-AG-A036-01	3562	0	71	male	1.92426	-8.45195	1.97872	-1.59876	2.46214	-3.6856	Low
TCGA-AH-6544-01	1173	0	60	male	1.88732	-9.12813	2.32598	-1.69141	2.35743	-4.24882	Low
TCGA-AH-6547-01	76	1	79	female	2.33003	-7.41562	2.2519	-2.28527	3.08728	-2.03168	High
TCGA-AH-6549-01	532	0	66	male	2.44683	-9.37958	2.48115	-2.04697	3.24968	-3.24889	Low
TCGA-AH-6643-01	1314	1	50	male	2.49813	-8.89852	2.6101	-1.88776	2.33779	-3.34027	Low
TCGA-AH-6644-01	838	0	73	male	2.35855	-8.78553	2.90331	-2.07063	3.13274	-2.46156	High
TCGA-AH-6897-01	804	0	48	male	2.06361	-8.94146	2.59871	-1.49826	2.06526	-3.71214	Low
TCGA-AH-6903-01	592	0	46	male	2.401	-9.33669	2.24839	-2.01365	2.73677	-3.96417	Low
TCGA-BM-6198-01	646	0	73	male	2.25872	-8.68151	3.10262	-1.97619	3.17463	-2.12172	High
TCGA-CI-6619-01	184	0	41	male	2.41123	-9.2371	2.57678	-2.01326	2.70086	-3.56148	Low
TCGA-CI-6620-01	1009	0	41	female	2.42015	-9.8767	2.74915	-1.98054	2.69407	-3.99387	Low
TCGA-CI-6621-01	419	0	63	male	2.48718	-8.99547	2.9814	-2.18988	3.11284	-2.60393	High
TCGA-CI-6622-01	1362	0	74	male	2.22505	-8.45328	2.57505	-1.78201	2.21874	-3.21645	Low
TCGA-CI-6623-01	1443	0	44	male	2.1741	-9.59766	2.31085	-1.89414	2.35743	-4.64942	Low
TCGA-CI-6624-01	1466	0	53	female	2.42047	-8.78814	2.40507	-2.15487	2.39466	-3.7228	Low
TCGA-CL-4957-01	425	0	79	female	2.4129	-9.14301	1.88827	-1.86585	2.54513	-4.16256	Low
TCGA-CL-5917-01	2376	0	71	female	2.15838	-8.55921	2.44122	-1.83252	2.73992	-3.05222	Low
TCGA-CL-5918-01	218	0	90	female	1.98602	-8.439	2.54274	-1.57329	2.04256	-3.44098	Low
TCGA-DC-4745-01	639	0	49	female	2.19136	-9.06774	2.22306	-2.15022	2.40652	-4.39702	Low
TCGA-DC-4749-01	762	0	57	male	2.0504	-8.83309	2.34635	-1.67406	2.37013	-3.74028	Low
TCGA-DC-5337-01	792	0	69	male	1.98826	-8.3324	2.15073	-1.78285	2.60897	-3.36727	Low
TCGA-DC-5869-01	943	0	62	female	2.23497	-9.1409	2.07527	-1.94869	2.36381	-4.41554	Low
TCGA-DC-6154-01	365	0	57	female	2.47519	-7.81096	3.10262	-1.87578	2.48286	-1.62606	High
TCGA-DC-6155-01	425	0	31	female	1.59271	-6.63647	2.57678	-1.18269	1.88129	-1.76837	High
TCGA-DC-6156-01	943	0	62	male	2.64128	-8.72791	3.12526	-2.3244	3.4692	-1.81657	High
TCGA-DC-6157-01	1581	0	48	male	2.35642	-9.2624	2.19627	-1.79104	1.73818	-4.76258	Low
TCGA-DC-6158-01	334	1	70	male	2.33105	-9.0236	2.58872	-2.15776	2.9058	-3.35579	Low
TCGA-DC-6160-01	1339	0	68	male	2.20153	-9.03013	1.98499	-2.03422	2.03083	-4.84699	Low
TCGA-DC-6681-01	790	0	70	female	2.36693	-8.25217	2.48958	-2.09643	2.89652	-2.59556	High
TCGA-DC-6682-01	762	0	57	male	2.30066	-9.02019	1.79487	-1.77866	2.93706	-3.76626	Low
TCGA-DC-6683-01	762	0	43	male	2.31935	-8.59869	2.08036	-1.85623	2.46214	-3.59307	Low
TCGA-DT-5265-01	384	0	51	male	2.18905	-8.66923	2.79441	-1.99157	3.07737	-2.59997	High
TCGA-DY-A0XA-01	3846	0	57	female	2.29841	-9.09013	2.56453	-1.7193	1.83201	-4.11449	Low
TCGA-DY-A1DC-01	1258	1	72	female	2.18202	-8.49886	2.54828	-2.10197	2.11813	-3.7524	Low
TCGA-DY-A1DD-01	1741	1	77	female	1.92315	-8.65791	2.31696	-1.73527	2.80484	-3.34823	Low
TCGA-DY-A1DE-01	3932	0	56	female	2.2578	-8.84798	2.30466	-1.95999	2.39466	-3.85084	Low
TCGA-DY-A1DF-01	734	1	73	female	1.93404	-8.61562	2.8366	-2.00059	2.60495	-3.24063	Low
TCGA-DY-A1DG-01	1566	1	75	male	1.94916	-8.13325	2.13749	-1.42106	1.89676	-3.57091	Low
TCGA-DY-A1H8-01	992	1	77	female	2.01152	-8.16205	2.0649	-1.28871	2.38863	-2.98571	High
TCGA-EF-5830-01	106	0	54	male	2.20485	-8.38323	2.38719	-1.62507	1.9264	-3.48986	Low
TCGA-EF-5831-01	127	0	72	male	2.32444	-9.31429	2.73221	-1.87209	2.48286	-3.64688	Low
TCGA-EI-6506-01	625	0	78	female	2.32916	-9.02307	2.94789	-2.11276	2.51729	-3.3415	Low
TCGA-EI-6507-01	607	0	60	male	2.42328	-8.23224	3.85547	-2.12825	3.67174	-0.410004	High
TCGA-EI-6508-01	636	0	48	female	2.24477	-9.85928	2.88331	-2.07666	2.10797	-4.69989	Low
TCGA-EI-6509-01	517	0	53	male	2.1108	-8.10121	2.98355	-1.92628	2.48286	-2.45029	High
TCGA-EI-6510-01	556	0	77	female	2.07087	-8.99816	2.37397	-1.70027	1.99402	-4.25956	Low
TCGA-EI-6511-01	482	0	52	male	2.49551	-8.92294	2.90416	-2.06052	2.62087	-2.96292	High
TCGA-EI-6512-01	538	0	64	female	2.28041	-9.09505	2.55738	-1.81511	2.53139	-3.54098	Low
TCGA-EI-6513-01	497	0	59	male	2.28264	-9.75963	2.03233	-1.80755	2.89886	-4.35336	Low
TCGA-EI-6514-01	496	0	59	female	2.24861	-8.15507	2.25538	-1.98906	2.58435	-3.0558	Low
TCGA-EI-6881-01	499	0	60	male	2.24284	-9.14231	2.81752	-1.98653	2.33107	-3.7374	Low
TCGA-EI-6882-01	262	0	59	male	2.1291	-9.30625	2.4958	-1.85753	2.57588	-3.96301	Low
TCGA-EI-6883-01	350	0	63	male	1.95119	-8.3598	2.27573	-1.78118	2.56292	-3.35115	Low
TCGA-EI-6884-01	328	0	71	male	2.23217	-8.94625	2.94556	-2.09287	2.64765	-3.21375	Low
TCGA-EI-6885-01	415	0	57	female	2.48491	-9.39252	3.189	-2.18377	3.77625	-2.12612	High
TCGA-EI-6917-01	531	0	33	male	2.42913	-9.42464	3.4695	-2.19524	2.76445	-2.9568	High
TCGA-EI-7002-01	364	0	58	male	2.37168	-8.37897	2.57678	-1.95439	2.35096	-3.03394	Low
TCGA-EI-7004-01	257	0	37	female	2.58109	-8.99305	3.30608	-2.37173	3.42676	-2.05085	High
TCGA-F5-6464-01	303	1	77	female	2.41611	-8.65054	2.99971	-2.26892	3.06386	-2.43978	High
TCGA-F5-6465-01	1506	0	64	female	2.35535	-7.92576	2.54644	-2.22028	2.98276	-2.2615	High
TCGA-F5-6571-01	1288	0	62	female	2.27487	-7.76257	1.88827	-2.18836	2.54059	-3.2472	Low
TCGA-F5-6702-01	452	0	71	male	2.47636	-8.59247	2.47473	-2.3277	3.55814	-2.41094	High
TCGA-F5-6811-01	979	0	72	female	2.2033	-8.57478	2.01514	-2.10399	2.82662	-3.6337	Low
TCGA-F5-6812-01	1110	0	67	male	2.36133	-8.12907	2.60362	-2.18222	3.1402	-2.20614	High
TCGA-F5-6813-01	598	1	70	male	2.2465	-9.31529	2.95706	-2.03095	3.21347	-2.9292	High
TCGA-F5-6814-01	1131	0	57	male	2.42403	-9.38953	3.15132	-1.88599	2.94138	-2.75879	High
TCGA-F5-6861-01	1160	0	60	female	2.18226	-9.13855	2.84051	-1.8166	2.40652	-3.52586	Low
TCGA-F5-6863-01	361	1	71	female	2.18107	-8.50944	2.29522	-1.94336	2.69748	-3.27903	Low
TCGA-F5-6864-01	379	0	74	female	2.40639	-8.56882	2.48958	-2.12264	3.31759	-2.4779	High
TCGA-G5-6233-01	556	1	74	male	2.40422	-8.5278	2.53524	-1.83111	2.70086	-2.71858	High
TCGA-G5-6235-01	1696	0	72	male	2.06674	-8.64424	2.30466	-2.02016	2.49789	-3.7951	Low
TCGA-G5-6572-01	1432	1	56	male	2.5008	-8.72515	2.68825	-2.13324	3.85359	-1.81576	High
TCGA-G5-6641-01	804	0	67	male	1.94865	-7.678	2.48327	-1.60927	2.4726	-2.38275	High
