# Supplementary material for: Development and Validation of a Novel Hypoxia Score for Predicting Prognosis and Immune Microenvironment in Rectal Cancer
Source: Front Surg. 2022 Apr 25;9:881554. doi: 10.3389/fsurg.2022.881554 (PMC9081503; doi:10.3389/fsurg.2022.881554)
Supplement: Supplementary Table S3 — 342 Hypoxia-related genes and 79 Immune checkpoint. [file Table_3.XLSX]

## Sheet: Supplementary Table S3
Hypoxia-related genes	Immune checkpoint
ZNF395	BTN2A2
ZNF292	BTNL3
ZFP36	BTNL9
ZBTB44	CEACAM1
XPO5	IDO1
XPNPEP1	TDO2
WSB1	VTCN1
VLDLR	ADORA2A
VHL	BTN3A1
VEZT	C10orf54
VEGFA	CD276
VAPB	CD274
UGP2	PDCD1LG2
UCHL1	PDCD1
TUBB6	CD28
TUBB2A	CD80
TRMT5	CD86
TRAM2	CTLA4
TRAF3	ICOS
TPST2	ICOSLG
TPI1	CD160
TPD52L2	BTLA
TPD52	TNFRSF14
TPBG	TNFSF14
TNS4	TNFSF9
TNFAIP3	TNFRSF9
TMEM45A	TNFSF4
TMEM30B	TNFRSF4
TMEM189	CD70
TKTL1	CD27
TIPARP	CD40
THBS4	CD40LG
THBS1	HAVCR2
TGM2	LGALS9
TGFBI	TNFSF18
TGFB3	TNFRSF18
TGFB1	CD47
TFAP2C	SIRPA
TES	CD226
TEAD4	CD96
SYDE1	TIGIT
SULT2B1	PVR
STC2	BTN2A1
STC1	CD209
STBD1	HLA-DOB
SRPX	HLA-G
SPTB	KIR2DL1
SPAG4	KIR2DL2
SOX9	KIR2DL3
SOCS3	KIR2DL4
SNX24	KIR2DS2
SLCO1B3	KIR3DL2
SLC6A8	HLA-A
SLC6A6	HLA-B
SLC6A10P	HLA-C
SLC37A4	HLA-DMA
SLC2A5	HLA-DMB
SLC2A3	HLA-DOA
SLC2A14	HLA-DPA1
SLC2A1	HLA-DPB1
SLC25A1	HLA-DQA1
SLC16A3	HLA-DQB1
SLC16A1	HLA-DRA
SIK1	HLA-DRB1
SIAH2	HLA-DRB4
SERPINE1	HLA-DRB5
SELENBP1	HLA-E
SELE	HLA-F
SDC4	LAG3
SDC3	HLA-DRB3
SDC2	KIR2DL5A
SDC1	KIR2DL5B
SCARB1	KIR2DS1
SAV1	KIR2DS3
SAP30	KIR2DS4
S100A4	KIR2DS5
S100A3	KIR3DL1
S100A10	KIR3DL3
RUVBL2	KIR3DS1
RRP1B
RRAGD
RORA
RNPS1
RNF24
RHOB
RBPJ
RAN
PYGM
PYGL
PVR
PTGFRN
PSMD2
PSMB7
PSMA7
PRKCA
PRELID2
PRDX5
PPP4R1
PPP1R3C
PPP1R15A
PPM1J
PPFIA4
PPARGC1A
PPARD
PNRC1
PLOD1
PLIN2
PLEKHG3
PLAUR
PLAU
PLAC8
PKP1
PKLR
PIM1
PHKG1
PGM2
PGM1
PGK1
PGF
PGAM2
PGAM1
PFKP
PFKL
PFKFB4
PFKFB3
PDZD11
PDLIM2
PDK3
PDK1
PDGFB
PCK1
PAM
P4HA2
P4HA1
ORAI3
NUDT15
NR4A3
NR3C1
NME1
NFIL3
NEDD4L
NDST2
NDST1
NDRG1
NCAN
NAGK
MYH9
MXI1
MVD
MTX1
MT2A
MT1E
MRPS17
MRPL14
MNAT1
MMP9
MIF
METTL11A
MDM2
MCL1
MAP3K1
MAFF
LXN
LRP2BP
LRP1
LOXL2
LOX
LIF
LDLR
LDHC
LDHA
LALBA
KRT17
KLHL24
KLF7
KLF6
KLF10
KIF5A
KDM3A
KDELR3
KCTD11
JUNB
JUN
JMJD6
ITPR1
ITGA5
ISG20
IRS2
INHA
ILVBL
IL8
IL6
IGFBP3
IGFBP1
IER3
IDS
HSPA5
HS3ST1
HOXB9
HOMER1
HMOX1
HLA-DPB1
HK2
HK1
HEXA
HES2
HDLBP
HAUS2
HAS1
GYS1
GULP1
GSS
GRHPR
GPI
GPC4
GPC3
GPC1
GNAI1
GMFB
GLRX
GLG1
GJA1
GEM
GCNT2
GCK
GBE1
GAS6
GAPDHS
GAPDH
GALK1
GAL
GAA
FUT11
FOXO3
FOSL2
FOSL1
FOSB
FOS
FLVCR2
FLT1
FBP1
FAM83B
FAM162A
FAM13A
FAM117B
FABP5
F3
EXT1
ETS1
ERRFI1
ERO1L
ENO3
ENO2
ENO1
EIF2S1
EGR3
EGR2
EGR1
EGLN3
EGLN1
EGFR
EFNA3
EFNA1
EDN2
DUSP1
DTNA
DSC2
DPYSL4
DPYSL2
DPM2
DDIT4
DDIT3
DCN
DCBLD1
DAAM1
CYR61
CYP1B1
CYB5R3
CXCR4
CSRP2
CSRNP1
CP
CORO1C
COL5A1
COL4A6
COL4A5
CNIH4
CITED2
CHST3
CHST2
CDKN3
CDKN1C
CDKN1B
CDKN1A
CDCA4
CCNG2
CCNG1
CAV1
CASP6
CAD
CA9
CA12
C20orf20
C18orf19
BTG2
BTG1
BRS3
BNIP3L
BNIP3
BNC1
BMS1
BHLHE40
BGN
BCL2
BCAR1
BCAN
B4GALT2
B4GALNT2
B3GALT6
ATP7A
ATF3
ARRDC3
ANXA2
ANLN
ANKZF1
ANKRD9
ANKRD37
ANGPTL4
ANGPTL3
ANGPT1
AMPD3
ALDOC
ALDOB
ALDOA
AKAP12
AK4
AK3
AHNAK2
ADORA2B
ADM
ADAMTS4
ACOT7
